# Supplementary material for: Fitting Contralateral Neuroanatomical Asymmetry into the Amyloid Cascade Hypothesis
Source: Healthcare (Basel). 2022 Aug 29;10(9):1643. doi: 10.3390/healthcare10091643 (PMC9498691; doi:10.3390/healthcare10091643)
Supplement: Supplementary file 1 [file healthcare-10-01643-s001.zip]

Archive with 1 entries (1 files):
- healthcare-1868262-supplementary.pdf
